# Supplementary material for: Machine Learning Analysis of the Anatomical Parameters of the Upper Airway Morphology: A Retrospective Study from Cone-Beam CT Examinations in a French Population
Source: J Clin Med. 2022 Dec 22;12(1):84. doi: 10.3390/jcm12010084 (PMC9820916; doi:10.3390/jcm12010084)
Supplement: Supplementary file 1 [file jcm-12-00084-s001.zip]

Archive with 1 entries (1 files):
- jcm-2060100-supplementary.pdf
